# Supplementary material for: Endoscopic Transsphenoidal Surgery with a Layered Peel Strategy for Cushing’s Disease Treatment: A Case Series
Source: Brain Sci. 2023 Apr 17;13(4):671. doi: 10.3390/brainsci13040671 (PMC10137193; doi:10.3390/brainsci13040671)
Supplement: Supplementary file 1 [file brainsci-13-00671-s001.zip]

Archive with 1 entries (1 files):
- brainsci-2278051-supplementary.mp4
